# Supplementary material for: Identification of an early subset of cerebellar nuclei neurons in mice
Source: eLife. 2024 Dec 16;13:RP93778. doi: 10.7554/eLife.93778 (PMC11649241; doi:10.7554/eLife.93778)
Supplement: Figure 3—source data 2. [file elife-93778-fig3-data2.zip]

Archive with 6 entries (6 files):
- 190903 Maryam Celebellum flow.pdf
- 190627 Maryam celebellum flow.pdf
- 190722 Maryam celebellum flow 1.pdf
- 190726 Maryam Celebellum flow.pdf
- 190729 Maryam Celebellum flow.pdf
- 190807 Maryam Celebellum flow.pdf
