# Supplementary material for: Identification of an early subset of cerebellar nuclei neurons in mice
Source: eLife. 2024 Dec 16;13:RP93778. doi: 10.7554/eLife.93778 (PMC11649241; doi:10.7554/eLife.93778)
Supplement: Figure 6—source data 2. [file elife-93778-fig6-data2.zip]

Archive with 3 entries (3 files):
- DOC_20241119081908.tif
- DOC_20241119081836.tif
- DOC_20241119081851.tif
